# Supplementary material for: Histological Characterization of Class I HLA Molecules in Whole Umbilical Cord Tissue Towards an Inexhaustible Graft Alternative for Reconstructive Surgery
Source: Bioengineering (Basel). 2023 Jan 12;10(1):110. doi: 10.3390/bioengineering10010110 (PMC9855378; doi:10.3390/bioengineering10010110)
Supplement: Supplementary file 1 [file bioengineering-10-00110-s001.zip]

Archive with 1 entries (1 files):
- bioengineering-2145162-supplementary.pdf
